# Supplementary material for: Multivariate assessment of event-related potentials with the t-CWT method
Source: BMC Neurosci. 2015 Nov 5;16:73. doi: 10.1186/s12868-015-0185-z (PMC4635610; doi:10.1186/s12868-015-0185-z)
Supplement: Supplementary file 1 — 10.1186/s12868-015-0185-z t-CWT 2.01: A software implementation of the t-CWT method for multivariate assessment of event-related potentials. A ZIP archive (t-CWT.2.01.zip) of the t-CWT free and open source code for MATLAB and GNU Octave [16] released under GPLv3. [file 12868_2015_185_MOESM1_ESM.zip]

Archive with 112 entries (105 files):
- t-CWT.2.01/
- t-CWT.2.01/tcwt_install.m
- t-CWT.2.01/tcwt_gpl.m
- t-CWT.2.01/README
- t-CWT.2.01/tcwt_math.m
- t-CWT.2.01/tcwt_use.m
- t-CWT.2.01/tcwt_help.m
- t-CWT.2.01/tcwt_setup.m
- t-CWT.2.01/tcwt_example.m
- t-CWT.2.01/func/
- t-CWT.2.01/func/tcwt_f2pool.m
- t-CWT.2.01/func/tcwt_f2merge.m
- t-CWT.2.01/func/tcwt_f2x.m
- t-CWT.2.01/func/tcwt_f2split.m
- t-CWT.2.01/func/tcwt_ri2ri1out.m
- t-CWT.2.01/func/tcwt_prm2mat.m
- t-CWT.2.01/func/terps/
- t-CWT.2.01/func/terps/tcwt_erptime.m
- t-CWT.2.01/func/terps/tcwt_baseref.m
- t-CWT.2.01/func/terps/tcwt_ploterp.m
- t-CWT.2.01/func/terps/tcwt_avgerp.m
- t-CWT.2.01/func/terps/tcwt_chselect.m
- t-CWT.2.01/func/terps/tcwt_vectorerp.m
- t-CWT.2.01/func/terps/tcwt_xtcwt.m
- t-CWT.2.01/func/terps/tcwt_dftcwterp.m
- t-CWT.2.01/func/terps/tcwt_tcwterp.m
- t-CWT.2.01/func/terps/tcwt_loadascii.m
- t-CWT.2.01/func/terps/tcwt_cwterp.m
- t-CWT.2.01/func/terps/tcwt_cwtss.m
- t-CWT.2.01/func/terps/tcwt_timedomain.m
- t-CWT.2.01/func/tcwt_f2plot.m
- t-CWT.2.01/func/tcwt_prm2info.m
- t-CWT.2.01/func/tcwt_dsnl2xdsnl.m
- t-CWT.2.01/func/tcwt_pc2cnd2ri.m
- t-CWT.2.01/func/tcwt_f2pc.m
- t-CWT.2.01/func/tcwt_ascii2tmat.m
- t-CWT.2.01/func/tcwt_t2f.m
- t-CWT.2.01/func/tcwt_f2stats.m
- t-CWT.2.01/func/tcwt_f2holdout.m
- t-CWT.2.01/func/stats/
- t-CWT.2.01/func/stats/tcwt_student2.m
- t-CWT.2.01/func/stats/tcwt_hotelling.m
- t-CWT.2.01/func/stats/tcwt_pcoutlcnd.m
- t-CWT.2.01/func/stats/tcwt_stepdown.m
- t-CWT.2.01/func/stats/tcwt_student.m
- t-CWT.2.01/func/stats/tcwt_ldt.m
- t-CWT.2.01/func/stats/tcwt_pct.m
- t-CWT.2.01/func/tcwt_ld2plot.m
- t-CWT.2.01/func/tcwt_f2cwss.m
- t-CWT.2.01/func/tcwt_x2ld.m
- t-CWT.2.01/func/tools/
- t-CWT.2.01/func/tools/tcwt_loggrid.m
- t-CWT.2.01/func/tools/tcwt_convmat.m
- t-CWT.2.01/func/tools/tcwt_hms.m
- t-CWT.2.01/func/tools/tcwt_wintukey.m
- t-CWT.2.01/func/tools/tcwt_mexhat.m
- t-CWT.2.01/func/tools/tcwt_logtime.m
- t-CWT.2.01/func/tools/tcwt_loggridcwt.m
- t-CWT.2.01/func/tools/tcwt_cwtdft.m
- t-CWT.2.01/func/tools/tcwt_txtsave.m
- t-CWT.2.01/func/tools/tcwt_dft.m
- t-CWT.2.01/func/tools/tcwt_txt.m
- t-CWT.2.01/func/tools/tcwt_job.m
- t-CWT.2.01/func/tools/tcwt_ffilter.m
- t-CWT.2.01/func/tcwt_dir2dsnl.m
- t-CWT.2.01/t-CWT.2.01.help.html
- t-CWT.2.01/tcwt_path.m
- t-CWT.2.01/demo/
- t-CWT.2.01/demo/tcwt_latex.m
- t-CWT.2.01/demo/tcwt_prm.m
- t-CWT.2.01/demo/tcwt_cxy.m
- t-CWT.2.01/demo/tcwt_scr_prm_var.m
- t-CWT.2.01/demo/tcwt.pbs.run
- t-CWT.2.01/demo/tcwt_var.m
- t-CWT.2.01/demo/tcwt.pbs
- t-CWT.2.01/demo/tcwt_scr.m
- t-CWT.2.01/tcwt_intro.m
- t-CWT.2.01/tcwt_work.m
- t-CWT.2.01/COPYING
- t-CWT.2.01/jobs/
- t-CWT.2.01/jobs/example_full_s250r10_pca95.m
- t-CWT.2.01/jobs/example_full_s040r15_pca95.m
- t-CWT.2.01/jobs/example_s030r15.m
- t-CWT.2.01/jobs/test_prm.m
- t-CWT.2.01/jobs/example_pca95.m
- t-CWT.2.01/jobs/example_pca99.m
- t-CWT.2.01/jobs/example_full_s100r15_pca99.m
- t-CWT.2.01/jobs/example_full_s050r15_pca95.m
- t-CWT.2.01/jobs/example_s040r15.m
- t-CWT.2.01/jobs/example_full_s040r25_pca99.m
- t-CWT.2.01/jobs/example_plot.m
- t-CWT.2.01/jobs/example_pca97.m
- t-CWT.2.01/jobs/example_plot_s250r10_pca95.m
- t-CWT.2.01/jobs/example_full_s040r15_pca97.m
- t-CWT.2.01/jobs/example_latex.m
- t-CWT.2.01/jobs/example_full_s030r15_pca99.m
- t-CWT.2.01/jobs/tcwt.pbs.batch
- t-CWT.2.01/jobs/example_s040r25.m
- t-CWT.2.01/jobs/example_full_s100r15_pca95.m
- t-CWT.2.01/jobs/example_full_s050r15_pca99.m
- t-CWT.2.01/jobs/example_full_s050r15_pca97.m
- t-CWT.2.01/jobs/example_s250r10.m
- t-CWT.2.01/jobs/example_plot_s040r15_pca99.m
- t-CWT.2.01/jobs/example_s100r15.m
- t-CWT.2.01/jobs/example_s040r20.m
- t-CWT.2.01/jobs/example_s050r15.m
- t-CWT.2.01/jobs/example_full_s040r15_pca99.m
- t-CWT.2.01/jobs/example_full.m
- t-CWT.2.01/jobs/example_full_s100r15_pca97.m
- t-CWT.2.01/jobs/example_full_s040r20_pca99.m
- t-CWT.2.01/jobs/example_9ch3x3.m
- t-CWT.2.01/jobs/example_latex_s040r15_pca99.m
