# Supplementary material for: Multivariate assessment of event-related potentials with the t-CWT method
Source: BMC Neurosci. 2015 Nov 5;16:73. doi: 10.1186/s12868-015-0185-z (PMC4635610; doi:10.1186/s12868-015-0185-z)
Supplement: Supplementary file 1 — 10.1186/s12868-015-0185-z t-CWT 2.01: A software implementation of the t-CWT method for multivariate assessment of event-related potentials. A ZIP archive (t-CWT.2.01.zip) of the t-CWT free and open source code for MATLAB and GNU Octave [16] released under GPLv3. [file 12868_2015_185_MOESM1_ESM.zip › t-CWT.2.01/tcwt_install.m]

%
% t-CWT Copyright (C) 2003-2015 Vladimir Bostanov. Type "tcwt_help".
%

% This file is part of t-CWT.
%
% t-CWT is free software: you can redistribute it and/or modify
% it under the terms of the GNU General Public License as published
% by the Free Software Foundation, either version 3 of the License,
% or (at your option) any later version.
%
% t-CWT is distributed in the hope that it will be useful,
% but WITHOUT ANY WARRANTY; without even the implied warranty
% of MERCHANTABILITY or FITNESS FOR A PARTICULAR PURPOSE.
% See the GNU General Public License for more details.
%
% You should have received a copy of the GNU General Public License
% along with t-CWT; see the file COPYING or the file tcwt_gpl.m
% If not, see <http://www.gnu.org/licenses/>.

%: DOWNLOAD, INSTALLATION AND CONFIGURATION: May the Source be with you!
%:
%: 1. Download the t-CWT source code from <http://tcwt.de/>
%:    or <http://bioinformatics.org/tcwt/>.
%:    You can also download the example ERP data from <http://tcwt.de/>, or
%:    <http://bioinformatics.org/tcwt/>, or <http://doi.org/10.6070/H4MP518T>.
%:
%: 2. Unpack the t-CWT source code archive file at the desired location
%:    in your file system.
%:
%: 3. Open tcwt_setup.m and change the value of tcwtROOT to the full path
%:    of the t-CWT root directory according to the installation in step 1.
%:
%: 4. Set the value of tcwtWORK in tcwt_setup.m. tcwtWORK is the full path
%:    to the location in your file system where your input and output ERP
%:    data will be stored.
%:
%: 5. Start MATLAB or GNU Octave in interactive mode, change directory to
%:    the t-CWT root directory, and type "tcwt_setup". You should get the
%:    t-CWT Copyright message confirming that t-CWT is ready for use.
%:
%: 6. Add the statements in tcwt_setup.m to your MATLAB startup.m and/or
%:    to your GNU Octave octaverc file, if you wish to have t-CWT ready
%:    for use at startup (without having to type "tcwt_setup" every time).
%:
%:    NOTE: If t-CWT jobs are executed in MATLAB, some t-CWT functions
%:          use probability distributions from the Statistics Toolbox.


%       10        20        30        40        50        60        70        80

tcwt_help install
