# Supplementary material for: Multivariate assessment of event-related potentials with the t-CWT method
Source: BMC Neurosci. 2015 Nov 5;16:73. doi: 10.1186/s12868-015-0185-z (PMC4635610; doi:10.1186/s12868-015-0185-z)
Supplement: Supplementary file 1 — 10.1186/s12868-015-0185-z t-CWT 2.01: A software implementation of the t-CWT method for multivariate assessment of event-related potentials. A ZIP archive (t-CWT.2.01.zip) of the t-CWT free and open source code for MATLAB and GNU Octave [16] released under GPLv3. [file 12868_2015_185_MOESM1_ESM.zip › t-CWT.2.01/tcwt_gpl.m]

%
% t-CWT Copyright (C) 2003-2015 Vladimir Bostanov. Type "tcwt_help".
%

% This file is part of t-CWT.
%
% t-CWT is free software: you can redistribute it and/or modify
% it under the terms of the GNU General Public License as published
% by the Free Software Foundation, either version 3 of the License,
% or (at your option) any later version.
%
% t-CWT is distributed in the hope that it will be useful,
% but WITHOUT ANY WARRANTY; without even the implied warranty
% of MERCHANTABILITY or FITNESS FOR A PARTICULAR PURPOSE.
% See the GNU General Public License for more details.
%
% You should have received a copy of the GNU General Public License
% along with t-CWT; see the file COPYING or the file tcwt_gpl.m
% If not, see <http://www.gnu.org/licenses/>.

%:                     GNU GENERAL PUBLIC LICENSE
%:                        Version 3, 29 June 2007
%: 
%:  Copyright (C) 2007 Free Software Foundation, Inc. <http://fsf.org/>
%:  Everyone is permitted to copy and distribute verbatim copies
%:  of this license document, but changing it is not allowed.
%: 
%:                             Preamble
%: 
%:   The GNU General Public License is a free, copyleft license for
%: software and other kinds of works.
%: 
%:   The licenses for most software and other practical works are designed
%: to take away your freedom to share and change the works.  By contrast,
%: the GNU General Public License is intended to guarantee your freedom to
%: share and change all versions of a program--to make sure it remains free
%: software for all its users.  We, the Free Software Foundation, use the
%: GNU General Public License for most of our software; it applies also to
%: any other work released this way by its authors.  You can apply it to
%: your programs, too.
%: 
%:   When we speak of free software, we are referring to freedom, not
%: price.  Our General Public Licenses are designed to make sure that you
%: have the freedom to distribute copies of free software (and charge for
%: them if you wish), that you receive source code or can get it if you
%: want it, that you can change the software or use pieces of it in new
%: free programs, and that you know you can do these things.
%: 
%:   To protect your rights, we need to prevent others from denying you
%: these rights or asking you to surrender the rights.  Therefore, you have
%: certain responsibilities if you distribute copies of the software, or if
%: you modify it: responsibilities to respect the freedom of others.
%: 
%:   For example, if you distribute copies of such a program, whether
%: gratis or for a fee, you must pass on to the recipients the same
%: freedoms that you received.  You must make sure that they, too, receive
%: or can get the source code.  And you must show them these terms so they
%: know their rights.
%: 
%:   Developers that use the GNU GPL protect your rights with two steps:
%: (1) assert copyright on the software, and (2) offer you this License
%: giving you legal permission to copy, distribute and/or modify it.
%: 
%:   For the developers' and authors' protection, the GPL clearly explains
%: that there is no warranty for this free software.  For both users' and
%: authors' sake, the GPL requires that modified versions be marked as
%: changed, so that their problems will not be attributed erroneously to
%: authors of previous versions.
%: 
%:   Some devices are designed to deny users access to install or run
%: modified versions of the software inside them, although the manufacturer
%: can do so.  This is fundamentally incompatible with the aim of
%: protecting users' freedom to change the software.  The systematic
%: pattern of such abuse occurs in the area of products for individuals to
%: use, which is precisely where it is most unacceptable.  Therefore, we
%: have designed this version of the GPL to prohibit the practice for those
%: products.  If such problems arise substantially in other domains, we
%: stand ready to extend this provision to those domains in future versions
%: of the GPL, as needed to protect the freedom of users.
%: 
%:   Finally, every program is threatened constantly by software patents.
%: States should not allow patents to restrict development and use of
%: software on general-purpose computers, but in those that do, we wish to
%: avoid the special danger that patents applied to a free program could
%: make it effectively proprietary.  To prevent this, the GPL assures that
%: patents cannot be used to render the program non-free.
%: 
%:   The precise terms and conditions for copying, distribution and
%: modification follow.
%: 
%:                        TERMS AND CONDITIONS
%: 
%:   0. Definitions.
%: 
%:   "This License" refers to version 3 of the GNU General Public License.
%: 
%:   "Copyright" also means copyright-like laws that apply to other kinds of
%: works, such as semiconductor masks.
%: 
%:   "The Program" refers to any copyrightable work licensed under this
%: License.  Each licensee is addressed as "you".  "Licensees" and
%: "recipients" may be individuals or organizations.
%: 
%:   To "modify" a work means to copy from or adapt all or part of the work
%: in a fashion requiring copyright permission, other than the making of an
%: exact copy.  The resulting work is called a "modified version" of the
%: earlier work or a work "based on" the earlier work.
%: 
%:   A "covered work" means either the unmodified Program or a work based
%: on the Program.
%: 
%:   To "propagate" a work means to do anything with it that, without
%: permission, would make you directly or secondarily liable for
%: infringement under applicable copyright law, except executing it on a
%: computer or modifying a private copy.  Propagation includes copying,
%: distribution (with or without modification), making available to the
%: public, and in some countries other activities as well.
%: 
%:   To "convey" a work means any kind of propagation that enables other
%: parties to make or receive copies.  Mere interaction with a user through
%: a computer network, with no transfer of a copy, is not conveying.
%: 
%:   An interactive user interface displays "Appropriate Legal Notices"
%: to the extent that it includes a convenient and prominently visible
%: feature that (1) displays an appropriate copyright notice, and (2)
%: tells the user that there is no warranty for the work (except to the
%: extent that warranties are provided), that licensees may convey the
%: work under this License, and how to view a copy of this License.  If
%: the interface presents a list of user commands or options, such as a
%: menu, a prominent item in the list meets this criterion.
%: 
%:   1. Source Code.
%: 
%:   The "source code" for a work means the preferred form of the work
%: for making modifications to it.  "Object code" means any non-source
%: form of a work.
%: 
%:   A "Standard Interface" means an interface that either is an official
%: standard defined by a recognized standards body, or, in the case of
%: interfaces specified for a particular programming language, one that
%: is widely used among developers working in that language.
%: 
%:   The "System Libraries" of an executable work include anything, other
%: than the work as a whole, that (a) is included in the normal form of
%: packaging a Major Component, but which is not part of that Major
%: Component, and (b) serves only to enable use of the work with that
%: Major Component, or to implement a Standard Interface for which an
%: implementation is available to the public in source code form.  A
%: "Major Component", in this context, means a major essential component
%: (kernel, window system, and so on) of the specific operating system
%: (if any) on which the executable work runs, or a compiler used to
%: produce the work, or an object code interpreter used to run it.
%: 
%:   The "Corresponding Source" for a work in object code form means all
%: the source code needed to generate, install, and (for an executable
%: work) run the object code and to modify the work, including scripts to
%: control those activities.  However, it does not include the work's
%: System Libraries, or general-purpose tools or generally available free
%: programs which are used unmodified in performing those activities but
%: which are not part of the work.  For example, Corresponding Source
%: includes interface definition files associated with source files for
%: the work, and the source code for shared libraries and dynamically
%: linked subprograms that the work is specifically designed to require,
%: such as by intimate data communication or control flow between those
%: subprograms and other parts of the work.
%: 
%:   The Corresponding Source need not include anything that users
%: can regenerate automatically from other parts of the Corresponding
%: Source.
%: 
%:   The Corresponding Source for a work in source code form is that
%: same work.
%: 
%:   2. Basic Permissions.
%: 
%:   All rights granted under this License are granted for the term of
%: copyright on the Program, and are irrevocable provided the stated
%: conditions are met.  This License explicitly affirms your unlimited
%: permission to run the unmodified Program.  The output from running a
%: covered work is covered by this License only if the output, given its
%: content, constitutes a covered work.  This License acknowledges your
%: rights of fair use or other equivalent, as provided by copyright law.
%: 
%:   You may make, run and propagate covered works that you do not
%: convey, without conditions so long as your license otherwise remains
%: in force.  You may convey covered works to others for the sole purpose
%: of having them make modifications exclusively for you, or provide you
%: with facilities for running those works, provided that you comply with
%: the terms of this License in conveying all material for which you do
%: not control copyright.  Those thus making or running the covered works
%: for you must do so exclusively on your behalf, under your direction
%: and control, on terms that prohibit them from making any copies of
%: your copyrighted material outside their relationship with you.
%: 
%:   Conveying under any other circumstances is permitted solely under
%: the conditions stated below.  Sublicensing is not allowed; section 10
%: makes it unnecessary.
%: 
%:   3. Protecting Users' Legal Rights From Anti-Circumvention Law.
%: 
%:   No covered work shall be deemed part of an effective technological
%: measure under any applicable law fulfilling obligations under article
%: 11 of the WIPO copyright treaty adopted on 20 December 1996, or
%: similar laws prohibiting or restricting circumvention of such
%: measures.
%: 
%:   When you convey a covered work, you waive any legal power to forbid
%: circumvention of technological measures to the extent such circumvention
%: is effected by exercising rights under this License with respect to
%: the covered work, and you disclaim any intention to limit operation or
%: modification of the work as a means of enforcing, against the work's
%: users, your or third parties' legal rights to forbid circumvention of
%: technological measures.
%: 
%:   4. Conveying Verbatim Copies.
%: 
%:   You may convey verbatim copies of the Program's source code as you
%: receive it, in any medium, provided that you conspicuously and
%: appropriately publish on each copy an appropriate copyright notice;
%: keep intact all notices stating that this License and any
%: non-permissive terms added in accord with section 7 apply to the code;
%: keep intact all notices of the absence of any warranty; and give all
%: recipients a copy of this License along with the Program.
%: 
%:   You may charge any price or no price for each copy that you convey,
%: and you may offer support or warranty protection for a fee.
%: 
%:   5. Conveying Modified Source Versions.
%: 
%:   You may convey a work based on the Program, or the modifications to
%: produce it from the Program, in the form of source code under the
%: terms of section 4, provided that you also meet all of these conditions:
%: 
%:     a) The work must carry prominent notices stating that you modified
%:     it, and giving a relevant date.
%: 
%:     b) The work must carry prominent notices stating that it is
%:     released under this License and any conditions added under section
%:     7.  This requirement modifies the requirement in section 4 to
%:     "keep intact all notices".
%: 
%:     c) You must license the entire work, as a whole, under this
%:     License to anyone who comes into possession of a copy.  This
%:     License will therefore apply, along with any applicable section 7
%:     additional terms, to the whole of the work, and all its parts,
%:     regardless of how they are packaged.  This License gives no
%:     permission to license the work in any other way, but it does not
%:     invalidate such permission if you have separately received it.
%: 
%:     d) If the work has interactive user interfaces, each must display
%:     Appropriate Legal Notices; however, if the Program has interactive
%:     interfaces that do not display Appropriate Legal Notices, your
%:     work need not make them do so.
%: 
%:   A compilation of a covered work with other separate and independent
%: works, which are not by their nature extensions of the covered work,
%: and which are not combined with it such as to form a larger program,
%: in or on a volume of a storage or distribution medium, is called an
%: "aggregate" if the compilation and its resulting copyright are not
%: used to limit the access or legal rights of the compilation's users
%: beyond what the individual works permit.  Inclusion of a covered work
%: in an aggregate does not cause this License to apply to the other
%: parts of the aggregate.
%: 
%:   6. Conveying Non-Source Forms.
%: 
%:   You may convey a covered work in object code form under the terms
%: of sections 4 and 5, provided that you also convey the
%: machine-readable Corresponding Source under the terms of this License,
%: in one of these ways:
%: 
%:     a) Convey the object code in, or embodied in, a physical product
%:     (including a physical distribution medium), accompanied by the
%:     Corresponding Source fixed on a durable physical medium
%:     customarily used for software interchange.
%: 
%:     b) Convey the object code in, or embodied in, a physical product
%:     (including a physical distribution medium), accompanied by a
%:     written offer, valid for at least three years and valid for as
%:     long as you offer spare parts or customer support for that product
%:     model, to give anyone who possesses the object code either (1) a
%:     copy of the Corresponding Source for all the software in the
%:     product that is covered by this License, on a durable physical
%:     medium customarily used for software interchange, for a price no
%:     more than your reasonable cost of physically performing this
%:     conveying of source, or (2) access to copy the
%:     Corresponding Source from a network server at no charge.
%: 
%:     c) Convey individual copies of the object code with a copy of the
%:     written offer to provide the Corresponding Source.  This
%:     alternative is allowed only occasionally and noncommercially, and
%:     only if you received the object code with such an offer, in accord
%:     with subsection 6b.
%: 
%:     d) Convey the object code by offering access from a designated
%:     place (gratis or for a charge), and offer equivalent access to the
%:     Corresponding Source in the same way through the same place at no
%:     further charge.  You need not require recipients to copy the
%:     Corresponding Source along with the object code.  If the place to
%:     copy the object code is a network server, the Corresponding Source
%:     may be on a different server (operated by you or a third party)
%:     that supports equivalent copying facilities, provided you maintain
%:     clear directions next to the object code saying where to find the
%:     Corresponding Source.  Regardless of what server hosts the
%:     Corresponding Source, you remain obligated to ensure that it is
%:     available for as long as needed to satisfy these requirements.
%: 
%:     e) Convey the object code using peer-to-peer transmission, provided
%:     you inform other peers where the object code and Corresponding
%:     Source of the work are being offered to the general public at no
%:     charge under subsection 6d.
%: 
%:   A separable portion of the object code, whose source code is excluded
%: from the Corresponding Source as a System Library, need not be
%: included in conveying the object code work.
%: 
%:   A "User Product" is either (1) a "consumer product", which means any
%: tangible personal property which is normally used for personal, family,
%: or household purposes, or (2) anything designed or sold for incorporation
%: into a dwelling.  In determining whether a product is a consumer product,
%: doubtful cases shall be resolved in favor of coverage.  For a particular
%: product received by a particular user, "normally used" refers to a
%: typical or common use of that class of product, regardless of the status
%: of the particular user or of the way in which the particular user
%: actually uses, or expects or is expected to use, the product.  A product
%: is a consumer product regardless of whether the product has substantial
%: commercial, industrial or non-consumer uses, unless such uses represent
%: the only significant mode of use of the product.
%: 
%:   "Installation Information" for a User Product means any methods,
%: procedures, authorization keys, or other information required to install
%: and execute modified versions of a covered work in that User Product from
%: a modified version of its Corresponding Source.  The information must
%: suffice to ensure that the continued functioning of the modified object
%: code is in no case prevented or interfered with solely because
%: modification has been made.
%: 
%:   If you convey an object code work under this section in, or with, or
%: specifically for use in, a User Product, and the conveying occurs as
%: part of a transaction in which the right of possession and use of the
%: User Product is transferred to the recipient in perpetuity or for a
%: fixed term (regardless of how the transaction is characterized), the
%: Corresponding Source conveyed under this section must be accompanied
%: by the Installation Information.  But this requirement does not apply
%: if neither you nor any third party retains the ability to install
%: modified object code on the User Product (for example, the work has
%: been installed in ROM).
%: 
%:   The requirement to provide Installation Information does not include a
%: requirement to continue to provide support service, warranty, or updates
%: for a work that has been modified or installed by the recipient, or for
%: the User Product in which it has been modified or installed.  Access to a
%: network may be denied when the modification itself materially and
%: adversely affects the operation of the network or violates the rules and
%: protocols for communication across the network.
%: 
%:   Corresponding Source conveyed, and Installation Information provided,
%: in accord with this section must be in a format that is publicly
%: documented (and with an implementation available to the public in
%: source code form), and must require no special password or key for
%: unpacking, reading or copying.
%: 
%:   7. Additional Terms.
%: 
%:   "Additional permissions" are terms that supplement the terms of this
%: License by making exceptions from one or more of its conditions.
%: Additional permissions that are applicable to the entire Program shall
%: be treated as though they were included in this License, to the extent
%: that they are valid under applicable law.  If additional permissions
%: apply only to part of the Program, that part may be used separately
%: under those permissions, but the entire Program remains governed by
%: this License without regard to the additional permissions.
%: 
%:   When you convey a copy of a covered work, you may at your option
%: remove any additional permissions from that copy, or from any part of
%: it.  (Additional permissions may be written to require their own
%: removal in certain cases when you modify the work.)  You may place
%: additional permissions on material, added by you to a covered work,
%: for which you have or can give appropriate copyright permission.
%: 
%:   Notwithstanding any other provision of this License, for material you
%: add to a covered work, you may (if authorized by the copyright holders of
%: that material) supplement the terms of this License with terms:
%: 
%:     a) Disclaiming warranty or limiting liability differently from the
%:     terms of sections 15 and 16 of this License; or
%: 
%:     b) Requiring preservation of specified reasonable legal notices or
%:     author attributions in that material or in the Appropriate Legal
%:     Notices displayed by works containing it; or
%: 
%:     c) Prohibiting misrepresentation of the origin of that material, or
%:     requiring that modified versions of such material be marked in
%:     reasonable ways as different from the original version; or
%: 
%:     d) Limiting the use for publicity purposes of names of licensors or
%:     authors of the material; or
%: 
%:     e) Declining to grant rights under trademark law for use of some
%:     trade names, trademarks, or service marks; or
%: 
%:     f) Requiring indemnification of licensors and authors of that
%:     material by anyone who conveys the material (or modified versions of
%:     it) with contractual assumptions of liability to the recipient, for
%:     any liability that these contractual assumptions directly impose on
%:     those licensors and authors.
%: 
%:   All other non-permissive additional terms are considered "further
%: restrictions" within the meaning of section 10.  If the Program as you
%: received it, or any part of it, contains a notice stating that it is
%: governed by this License along with a term that is a further
%: restriction, you may remove that term.  If a license document contains
%: a further restriction but permits relicensing or conveying under this
%: License, you may add to a covered work material governed by the terms
%: of that license document, provided that the further restriction does
%: not survive such relicensing or conveying.
%: 
%:   If you add terms to a covered work in accord with this section, you
%: must place, in the relevant source files, a statement of the
%: additional terms that apply to those files, or a notice indicating
%: where to find the applicable terms.
%: 
%:   Additional terms, permissive or non-permissive, may be stated in the
%: form of a separately written license, or stated as exceptions;
%: the above requirements apply either way.
%: 
%:   8. Termination.
%: 
%:   You may not propagate or modify a covered work except as expressly
%: provided under this License.  Any attempt otherwise to propagate or
%: modify it is void, and will automatically terminate your rights under
%: this License (including any patent licenses granted under the third
%: paragraph of section 11).
%: 
%:   However, if you cease all violation of this License, then your
%: license from a particular copyright holder is reinstated (a)
%: provisionally, unless and until the copyright holder explicitly and
%: finally terminates your license, and (b) permanently, if the copyright
%: holder fails to notify you of the violation by some reasonable means
%: prior to 60 days after the cessation.
%: 
%:   Moreover, your license from a particular copyright holder is
%: reinstated permanently if the copyright holder notifies you of the
%: violation by some reasonable means, this is the first time you have
%: received notice of violation of this License (for any work) from that
%: copyright holder, and you cure the violation prior to 30 days after
%: your receipt of the notice.
%: 
%:   Termination of your rights under this section does not terminate the
%: licenses of parties who have received copies or rights from you under
%: this License.  If your rights have been terminated and not permanently
%: reinstated, you do not qualify to receive new licenses for the same
%: material under section 10.
%: 
%:   9. Acceptance Not Required for Having Copies.
%: 
%:   You are not required to accept this License in order to receive or
%: run a copy of the Program.  Ancillary propagation of a covered work
%: occurring solely as a consequence of using peer-to-peer transmission
%: to receive a copy likewise does not require acceptance.  However,
%: nothing other than this License grants you permission to propagate or
%: modify any covered work.  These actions infringe copyright if you do
%: not accept this License.  Therefore, by modifying or propagating a
%: covered work, you indicate your acceptance of this License to do so.
%: 
%:   10. Automatic Licensing of Downstream Recipients.
%: 
%:   Each time you convey a covered work, the recipient automatically
%: receives a license from the original licensors, to run, modify and
%: propagate that work, subject to this License.  You are not responsible
%: for enforcing compliance by third parties with this License.
%: 
%:   An "entity transaction" is a transaction transferring control of an
%: organization, or substantially all assets of one, or subdividing an
%: organization, or merging organizations.  If propagation of a covered
%: work results from an entity transaction, each party to that
%: transaction who receives a copy of the work also receives whatever
%: licenses to the work the party's predecessor in interest had or could
%: give under the previous paragraph, plus a right to possession of the
%: Corresponding Source of the work from the predecessor in interest, if
%: the predecessor has it or can get it with reasonable efforts.
%: 
%:   You may not impose any further restrictions on the exercise of the
%: rights granted or affirmed under this License.  For example, you may
%: not impose a license fee, royalty, or other charge for exercise of
%: rights granted under this License, and you may not initiate litigation
%: (including a cross-claim or counterclaim in a lawsuit) alleging that
%: any patent claim is infringed by making, using, selling, offering for
%: sale, or importing the Program or any portion of it.
%: 
%:   11. Patents.
%: 
%:   A "contributor" is a copyright holder who authorizes use under this
%: License of the Program or a work on which the Program is based.  The
%: work thus licensed is called the contributor's "contributor version".
%: 
%:   A contributor's "essential patent claims" are all patent claims
%: owned or controlled by the contributor, whether already acquired or
%: hereafter acquired, that would be infringed by some manner, permitted
%: by this License, of making, using, or selling its contributor version,
%: but do not include claims that would be infringed only as a
%: consequence of further modification of the contributor version.  For
%: purposes of this definition, "control" includes the right to grant
%: patent sublicenses in a manner consistent with the requirements of
%: this License.
%: 
%:   Each contributor grants you a non-exclusive, worldwide, royalty-free
%: patent license under the contributor's essential patent claims, to
%: make, use, sell, offer for sale, import and otherwise run, modify and
%: propagate the contents of its contributor version.
%: 
%:   In the following three paragraphs, a "patent license" is any express
%: agreement or commitment, however denominated, not to enforce a patent
%: (such as an express permission to practice a patent or covenant not to
%: sue for patent infringement).  To "grant" such a patent license to a
%: party means to make such an agreement or commitment not to enforce a
%: patent against the party.
%: 
%:   If you convey a covered work, knowingly relying on a patent license,
%: and the Corresponding Source of the work is not available for anyone
%: to copy, free of charge and under the terms of this License, through a
%: publicly available network server or other readily accessible means,
%: then you must either (1) cause the Corresponding Source to be so
%: available, or (2) arrange to deprive yourself of the benefit of the
%: patent license for this particular work, or (3) arrange, in a manner
%: consistent with the requirements of this License, to extend the patent
%: license to downstream recipients.  "Knowingly relying" means you have
%: actual knowledge that, but for the patent license, your conveying the
%: covered work in a country, or your recipient's use of the covered work
%: in a country, would infringe one or more identifiable patents in that
%: country that you have reason to believe are valid.
%: 
%:   If, pursuant to or in connection with a single transaction or
%: arrangement, you convey, or propagate by procuring conveyance of, a
%: covered work, and grant a patent license to some of the parties
%: receiving the covered work authorizing them to use, propagate, modify
%: or convey a specific copy of the covered work, then the patent license
%: you grant is automatically extended to all recipients of the covered
%: work and works based on it.
%: 
%:   A patent license is "discriminatory" if it does not include within
%: the scope of its coverage, prohibits the exercise of, or is
%: conditioned on the non-exercise of one or more of the rights that are
%: specifically granted under this License.  You may not convey a covered
%: work if you are a party to an arrangement with a third party that is
%: in the business of distributing software, under which you make payment
%: to the third party based on the extent of your activity of conveying
%: the work, and under which the third party grants, to any of the
%: parties who would receive the covered work from you, a discriminatory
%: patent license (a) in connection with copies of the covered work
%: conveyed by you (or copies made from those copies), or (b) primarily
%: for and in connection with specific products or compilations that
%: contain the covered work, unless you entered into that arrangement,
%: or that patent license was granted, prior to 28 March 2007.
%: 
%:   Nothing in this License shall be construed as excluding or limiting
%: any implied license or other defenses to infringement that may
%: otherwise be available to you under applicable patent law.
%: 
%:   12. No Surrender of Others' Freedom.
%: 
%:   If conditions are imposed on you (whether by court order, agreement or
%: otherwise) that contradict the conditions of this License, they do not
%: excuse you from the conditions of this License.  If you cannot convey a
%: covered work so as to satisfy simultaneously your obligations under this
%: License and any other pertinent obligations, then as a consequence you may
%: not convey it at all.  For example, if you agree to terms that obligate you
%: to collect a royalty for further conveying from those to whom you convey
%: the Program, the only way you could satisfy both those terms and this
%: License would be to refrain entirely from conveying the Program.
%: 
%:   13. Use with the GNU Affero General Public License.
%: 
%:   Notwithstanding any other provision of this License, you have
%: permission to link or combine any covered work with a work licensed
%: under version 3 of the GNU Affero General Public License into a single
%: combined work, and to convey the resulting work.  The terms of this
%: License will continue to apply to the part which is the covered work,
%: but the special requirements of the GNU Affero General Public License,
%: section 13, concerning interaction through a network will apply to the
%: combination as such.
%: 
%:   14. Revised Versions of this License.
%: 
%:   The Free Software Foundation may publish revised and/or new versions of
%: the GNU General Public License from time to time.  Such new versions will
%: be similar in spirit to the present version, but may differ in detail to
%: address new problems or concerns.
%: 
%:   Each version is given a distinguishing version number.  If the
%: Program specifies that a certain numbered version of the GNU General
%: Public License "or any later version" applies to it, you have the
%: option of following the terms and conditions either of that numbered
%: version or of any later version published by the Free Software
%: Foundation.  If the Program does not specify a version number of the
%: GNU General Public License, you may choose any version ever published
%: by the Free Software Foundation.
%: 
%:   If the Program specifies that a proxy can decide which future
%: versions of the GNU General Public License can be used, that proxy's
%: public statement of acceptance of a version permanently authorizes you
%: to choose that version for the Program.
%: 
%:   Later license versions may give you additional or different
%: permissions.  However, no additional obligations are imposed on any
%: author or copyright holder as a result of your choosing to follow a
%: later version.
%: 
%:   15. Disclaimer of Warranty.
%: 
%:   THERE IS NO WARRANTY FOR THE PROGRAM, TO THE EXTENT PERMITTED BY
%: APPLICABLE LAW.  EXCEPT WHEN OTHERWISE STATED IN WRITING THE COPYRIGHT
%: HOLDERS AND/OR OTHER PARTIES PROVIDE THE PROGRAM "AS IS" WITHOUT WARRANTY
%: OF ANY KIND, EITHER EXPRESSED OR IMPLIED, INCLUDING, BUT NOT LIMITED TO,
%: THE IMPLIED WARRANTIES OF MERCHANTABILITY AND FITNESS FOR A PARTICULAR
%: PURPOSE.  THE ENTIRE RISK AS TO THE QUALITY AND PERFORMANCE OF THE PROGRAM
%: IS WITH YOU.  SHOULD THE PROGRAM PROVE DEFECTIVE, YOU ASSUME THE COST OF
%: ALL NECESSARY SERVICING, REPAIR OR CORRECTION.
%: 
%:   16. Limitation of Liability.
%: 
%:   IN NO EVENT UNLESS REQUIRED BY APPLICABLE LAW OR AGREED TO IN WRITING
%: WILL ANY COPYRIGHT HOLDER, OR ANY OTHER PARTY WHO MODIFIES AND/OR CONVEYS
%: THE PROGRAM AS PERMITTED ABOVE, BE LIABLE TO YOU FOR DAMAGES, INCLUDING ANY
%: GENERAL, SPECIAL, INCIDENTAL OR CONSEQUENTIAL DAMAGES ARISING OUT OF THE
%: USE OR INABILITY TO USE THE PROGRAM (INCLUDING BUT NOT LIMITED TO LOSS OF
%: DATA OR DATA BEING RENDERED INACCURATE OR LOSSES SUSTAINED BY YOU OR THIRD
%: PARTIES OR A FAILURE OF THE PROGRAM TO OPERATE WITH ANY OTHER PROGRAMS),
%: EVEN IF SUCH HOLDER OR OTHER PARTY HAS BEEN ADVISED OF THE POSSIBILITY OF
%: SUCH DAMAGES.
%: 
%:   17. Interpretation of Sections 15 and 16.
%: 
%:   If the disclaimer of warranty and limitation of liability provided
%: above cannot be given local legal effect according to their terms,
%: reviewing courts shall apply local law that most closely approximates
%: an absolute waiver of all civil liability in connection with the
%: Program, unless a warranty or assumption of liability accompanies a
%: copy of the Program in return for a fee.
%: 
%:                      END OF TERMS AND CONDITIONS
%: 
%:             How to Apply These Terms to Your New Programs
%: 
%:   If you develop a new program, and you want it to be of the greatest
%: possible use to the public, the best way to achieve this is to make it
%: free software which everyone can redistribute and change under these terms.
%: 
%:   To do so, attach the following notices to the program.  It is safest
%: to attach them to the start of each source file to most effectively
%: state the exclusion of warranty; and each file should have at least
%: the "copyright" line and a pointer to where the full notice is found.
%: 
%:     <one line to give the program's name and a brief idea of what it does.>
%:     Copyright (C) <year>  <name of author>
%: 
%:     This program is free software: you can redistribute it and/or modify
%:     it under the terms of the GNU General Public License as published by
%:     the Free Software Foundation, either version 3 of the License, or
%:     (at your option) any later version.
%: 
%:     This program is distributed in the hope that it will be useful,
%:     but WITHOUT ANY WARRANTY; without even the implied warranty of
%:     MERCHANTABILITY or FITNESS FOR A PARTICULAR PURPOSE.  See the
%:     GNU General Public License for more details.
%: 
%:     You should have received a copy of the GNU General Public License
%:     along with this program.  If not, see <http://www.gnu.org/licenses/>.
%: 
%: Also add information on how to contact you by electronic and paper mail.
%: 
%:   If the program does terminal interaction, make it output a short
%: notice like this when it starts in an interactive mode:
%: 
%:     <program>  Copyright (C) <year>  <name of author>
%:     This program comes with ABSOLUTELY NO WARRANTY; for details type `show w'.
%:     This is free software, and you are welcome to redistribute it
%:     under certain conditions; type `show c' for details.
%: 
%: The hypothetical commands `show w' and `show c' should show the appropriate
%: parts of the General Public License.  Of course, your program's commands
%: might be different; for a GUI interface, you would use an "about box".
%: 
%:   You should also get your employer (if you work as a programmer) or school,
%: if any, to sign a "copyright disclaimer" for the program, if necessary.
%: For more information on this, and how to apply and follow the GNU GPL, see
%: <http://www.gnu.org/licenses/>.
%: 
%:   The GNU General Public License does not permit incorporating your program
%: into proprietary programs.  If your program is a subroutine library, you
%: may consider it more useful to permit linking proprietary applications with
%: the library.  If this is what you want to do, use the GNU Lesser General
%: Public License instead of this License.  But first, please read
%: <http://www.gnu.org/philosophy/why-not-lgpl.html>.
%: 

tcwt_help gpl
