# Supplementary material for: Multivariate assessment of event-related potentials with the t-CWT method
Source: BMC Neurosci. 2015 Nov 5;16:73. doi: 10.1186/s12868-015-0185-z (PMC4635610; doi:10.1186/s12868-015-0185-z)
Supplement: Supplementary file 1 — 10.1186/s12868-015-0185-z t-CWT 2.01: A software implementation of the t-CWT method for multivariate assessment of event-related potentials. A ZIP archive (t-CWT.2.01.zip) of the t-CWT free and open source code for MATLAB and GNU Octave [16] released under GPLv3. [file 12868_2015_185_MOESM1_ESM.zip › t-CWT.2.01/tcwt_math.m]

%
% t-CWT Copyright (C) 2003-2015 Vladimir Bostanov. Type "tcwt_help".
%

% This file is part of t-CWT.
%
% t-CWT is free software: you can redistribute it and/or modify
% it under the terms of the GNU General Public License as published
% by the Free Software Foundation, either version 3 of the License,
% or (at your option) any later version.
%
% t-CWT is distributed in the hope that it will be useful,
% but WITHOUT ANY WARRANTY; without even the implied warranty
% of MERCHANTABILITY or FITNESS FOR A PARTICULAR PURPOSE.
% See the GNU General Public License for more details.
%
% You should have received a copy of the GNU General Public License
% along with t-CWT; see the file COPYING or the file tcwt_gpl.m
% If not, see <http://www.gnu.org/licenses/>.

%: t-CWT MATH
%:
%: A detailed description of the mathematical algorithm implemented
%: by the t-CWT software and the results from the assessment of the
%: example ERP data <tcwt_help example> can be found in
%:
%:    Bostanov V. (2015). Multivariate Assessment of Event-Related
%:    Potentials with the t-CWT Method. BMC Neuroscience.
%:    DOI: 10.1186/s12868-015-0185-z
%:    <http://doi.org/10.1186/s12868-015-0185-z>.
%:
%: The first version of t-CWT was originally introduced in
%:
%:    Bostanov V. (2004). BCI Competition 2003 -- data sets Ib and IIb:
%:    feature extraction from event-related brain potentials with
%:    the continuous wavelet transform and the t-value scalogram.
%:    IEEE Trans Biomed Eng 51:1057-61.
%:
%: If you use t-CWT in your research, please cite Bostanov (2015),
%: or both Bostanov (2015) and Bostanov (2004).
%:
%: BibTeX ENTRIES:
%:
%:    @article{bostanov15tcwt,
%:       author={Bostanov, Vladimir},
%:       title={Multivariate Assessment of Event-Related Potentials
%:          with the {t-CWT} Method},
%:       journal={BMC Neuroscience},
%:       note={DOI: 10.1186/s12868-015-0185-z},
%:       year={2015}}
%:
%:    @article{bostanov04tcwt,
%:       author={Bostanov, Vladimir},
%:       title={{BCI} {C}ompetition 2003 - Data Sets {I}b and {II}b:
%:          {F}eature Extraction from Event-Related Brain Potentials with
%:          the Continuous Wavelet Transform and the t-Value Scalogram},
%:       journal={IEEE Trans Biomed Eng},
%:       volume={51},
%:       pages={1057-1061},
%:       year={2004}}

%       10        20        30        40        50        60        70        80

tcwt_help math
