# Supplementary material for: Multivariate assessment of event-related potentials with the t-CWT method
Source: BMC Neurosci. 2015 Nov 5;16:73. doi: 10.1186/s12868-015-0185-z (PMC4635610; doi:10.1186/s12868-015-0185-z)
Supplement: Supplementary file 1 — 10.1186/s12868-015-0185-z t-CWT 2.01: A software implementation of the t-CWT method for multivariate assessment of event-related potentials. A ZIP archive (t-CWT.2.01.zip) of the t-CWT free and open source code for MATLAB and GNU Octave [16] released under GPLv3. [file 12868_2015_185_MOESM1_ESM.zip › t-CWT.2.01/tcwt_example.m]

%
% t-CWT Copyright (C) 2003-2015 Vladimir Bostanov. Type "tcwt_help".
%

% This file is part of t-CWT.
%
% t-CWT is free software: you can redistribute it and/or modify
% it under the terms of the GNU General Public License as published
% by the Free Software Foundation, either version 3 of the License,
% or (at your option) any later version.
%
% t-CWT is distributed in the hope that it will be useful,
% but WITHOUT ANY WARRANTY; without even the implied warranty
% of MERCHANTABILITY or FITNESS FOR A PARTICULAR PURPOSE.
% See the GNU General Public License for more details.
%
% You should have received a copy of the GNU General Public License
% along with t-CWT; see the file COPYING or the file tcwt_gpl.m
% If not, see <http://www.gnu.org/licenses/>.

%: t-CWT EXAMPLE: Oddball
%:
%: 1. Download the example oddball ERP data <tcwt_help install>.
%:
%: 2. Unpack the archive file in tcwtWORK/example/_ascii. (Here and
%:    further, tcwtROOT and tcwtWORK denote the t-CWT root path and
%:    the t-CWT work path, respectively <tcwt_help install>.)
%:
%: 3. Read the Introduction to t-CWT <tcwt_help intro>.
%:
%: 4. Run the job example_full_s250r10_pca95 to check whether t-CWT is
%:    working fine. This should take 10 minutes or less with MATLAB
%:    and a little longer if you are using GNU Octave.
%:
%: 5. Run the script example_full with other values of the input parameters
%:    <tcwt_help prm> and the input variables <tcwt_help var>, starting
%:    with larger values of cutoffScale and smaller values of logGridR and
%:    progressing to more computationally demanding settings. You will find
%:    ready main scripts for several combinations of values in tcwtROOT/jobs.
%:
%: 6. Use the output of the function tcwt_prm2info <tcwt_help prm2info> and
%:    the "Elapsed time" value from the log file of a previously executed job
%:    (e.g., tcwtWORK/example/s100r15_pca95/_A_run_full.log) before running
%:    a new job, if you want to estimate the execution time of the new job.
%:
%: 7. Compare the results you got to those published in the journal article
%:    reporting on the t-CWT assessment of the example data <tcwt_help math>.

%       10        20        30        40        50        60        70        80

tcwt_help example
