# Supplementary material for: Multivariate assessment of event-related potentials with the t-CWT method
Source: BMC Neurosci. 2015 Nov 5;16:73. doi: 10.1186/s12868-015-0185-z (PMC4635610; doi:10.1186/s12868-015-0185-z)
Supplement: Supplementary file 1 — 10.1186/s12868-015-0185-z t-CWT 2.01: A software implementation of the t-CWT method for multivariate assessment of event-related potentials. A ZIP archive (t-CWT.2.01.zip) of the t-CWT free and open source code for MATLAB and GNU Octave [16] released under GPLv3. [file 12868_2015_185_MOESM1_ESM.zip › t-CWT.2.01/func/terps/tcwt_tcwterp.m]

%
% t-CWT Copyright (C) 2003-2015 Vladimir Bostanov. Type "tcwt_help".
%

% This file is part of t-CWT.
%
% t-CWT is free software: you can redistribute it and/or modify
% it under the terms of the GNU General Public License as published
% by the Free Software Foundation, either version 3 of the License,
% or (at your option) any later version.
%
% t-CWT is distributed in the hope that it will be useful,
% but WITHOUT ANY WARRANTY; without even the implied warranty
% of MERCHANTABILITY or FITNESS FOR A PARTICULAR PURPOSE.
% See the GNU General Public License for more details.
%
% You should have received a copy of the GNU General Public License
% along with t-CWT; see the file COPYING or the file tcwt_gpl.m
% If not, see <http://www.gnu.org/licenses/>.

%: t-CWT (Student's t-value of each point of the scalogram)

function [tcwVerp,tcwCIerp] = tcwt_tcwterp(Verp,RIerp,CIerp,pcTerp,cwTerp,logGrid,cwVerpSS,Cnd);

Verp = Verp*(pcTerp*pcTerp');

Scnd1 = RIerp(:,2)==Cnd(1);
Scnd2 = RIerp(:,2)==Cnd(2);

Ntrials = [sum(Scnd1); sum(Scnd2)];
Verp = [mean(Verp(Scnd1,:)); mean(Verp(Scnd2,:))];

[tcwVerp,tcwCIerp] = tcwt_cwterp(Verp,CIerp,cwTerp,logGrid);
tcwVerp = tcwt_student2(tcwVerp,Ntrials,cwVerpSS);
