# Supplementary material for: Multivariate assessment of event-related potentials with the t-CWT method
Source: BMC Neurosci. 2015 Nov 5;16:73. doi: 10.1186/s12868-015-0185-z (PMC4635610; doi:10.1186/s12868-015-0185-z)
Supplement: Supplementary file 1 — 10.1186/s12868-015-0185-z t-CWT 2.01: A software implementation of the t-CWT method for multivariate assessment of event-related potentials. A ZIP archive (t-CWT.2.01.zip) of the t-CWT free and open source code for MATLAB and GNU Octave [16] released under GPLv3. [file 12868_2015_185_MOESM1_ESM.zip › t-CWT.2.01/func/terps/tcwt_loadascii.m]

%
% t-CWT Copyright (C) 2003-2015 Vladimir Bostanov. Type "tcwt_help".
%

% This file is part of t-CWT.
%
% t-CWT is free software: you can redistribute it and/or modify
% it under the terms of the GNU General Public License as published
% by the Free Software Foundation, either version 3 of the License,
% or (at your option) any later version.
%
% t-CWT is distributed in the hope that it will be useful,
% but WITHOUT ANY WARRANTY; without even the implied warranty
% of MERCHANTABILITY or FITNESS FOR A PARTICULAR PURPOSE.
% See the GNU General Public License for more details.
%
% You should have received a copy of the GNU General Public License
% along with t-CWT; see the file COPYING or the file tcwt_gpl.m
% If not, see <http://www.gnu.org/licenses/>.

%: ASCII to MAT conversion

function [Verp,RIerp,Ntrials,Nch] = tcwt_loadascii(asciiFile,NtimePt,ChannelList,CndN,isMultiplex);

tmpVerp=load(asciiFile,'-ascii');

if isMultiplex
 tmpVerp = tmpVerp.';
end

[Nch,Ntrials] = size(tmpVerp);

if Nch~=size(ChannelList,1)
 error('Wrong number of channels! Check a2dR, NtimePt, ChannelList and isMultiplex.')
end

Ntrials = Ntrials/NtimePt;
Nrow = Nch*Ntrials;

RIerp = [ zeros(Nrow,1,'uint32'), uint32(CndN)*ones(Nrow,1,'uint32') ];
RIerp = [ RIerp, repmat(uint32([1:Nch].'), Ntrials, 1) ];

Verp = zeros(Nch*Ntrials,NtimePt,'double');


for n = 1:Ntrials
 Verp((n-1)*Nch + 1 : n*Nch, :) = tmpVerp(:, (n-1)*NtimePt + 1 : n*NtimePt);
end
