# Supplementary material for: Multivariate assessment of event-related potentials with the t-CWT method
Source: BMC Neurosci. 2015 Nov 5;16:73. doi: 10.1186/s12868-015-0185-z (PMC4635610; doi:10.1186/s12868-015-0185-z)
Supplement: Supplementary file 1 — 10.1186/s12868-015-0185-z t-CWT 2.01: A software implementation of the t-CWT method for multivariate assessment of event-related potentials. A ZIP archive (t-CWT.2.01.zip) of the t-CWT free and open source code for MATLAB and GNU Octave [16] released under GPLv3. [file 12868_2015_185_MOESM1_ESM.zip › t-CWT.2.01/func/tcwt_dsnl2xdsnl.m]

%
% t-CWT Copyright (C) 2003-2015 Vladimir Bostanov. Type "tcwt_help".
%

% This file is part of t-CWT.
%
% t-CWT is free software: you can redistribute it and/or modify
% it under the terms of the GNU General Public License as published
% by the Free Software Foundation, either version 3 of the License,
% or (at your option) any later version.
%
% t-CWT is distributed in the hope that it will be useful,
% but WITHOUT ANY WARRANTY; without even the implied warranty
% of MERCHANTABILITY or FITNESS FOR A PARTICULAR PURPOSE.
% See the GNU General Public License for more details.
%
% You should have received a copy of the GNU General Public License
% along with t-CWT; see the file COPYING or the file tcwt_gpl.m
% If not, see <http://www.gnu.org/licenses/>.

%: XDSNL = tcwt_dsnl2xdsnl(prefix,DSNL,suffix) creates an eXtended
%: DataSet Name List (XDSNL) from an existing DataSet Name List
%: (DSNL) <tcwt_help dir2dsnl> by adding a prefix to the beginning
%: and a suffix to the end of each row (DSN) of DSNL.
%:
%: FUNCTION ARGUMENTS
%:
%:   DSNL     An existing DataSet Name List
%:
%:   prefix   The prexic added to each DSN
%:
%:   suffix   The suffix added to each DSN
%:
%: OUTPUT VARIABLES
%:
%:   XDSNL    The new eXtended DataSet Name List

%       10        20        30        40        50        60        70        80

function xdsnl = tcwt_dsnl2xdsnl(Prefix,dsnl,Suffix);

xdsnl = [repmat(Prefix,size(dsnl,1),1), dsnl, repmat(Suffix,size(dsnl,1),1)];
