# Supplementary material for: Multivariate assessment of event-related potentials with the t-CWT method
Source: BMC Neurosci. 2015 Nov 5;16:73. doi: 10.1186/s12868-015-0185-z (PMC4635610; doi:10.1186/s12868-015-0185-z)
Supplement: Supplementary file 1 — 10.1186/s12868-015-0185-z t-CWT 2.01: A software implementation of the t-CWT method for multivariate assessment of event-related potentials. A ZIP archive (t-CWT.2.01.zip) of the t-CWT free and open source code for MATLAB and GNU Octave [16] released under GPLv3. [file 12868_2015_185_MOESM1_ESM.zip › t-CWT.2.01/func/tools/tcwt_logtime.m]

%
% t-CWT Copyright (C) 2003-2015 Vladimir Bostanov. Type "tcwt_help".
%

% This file is part of t-CWT.
%
% t-CWT is free software: you can redistribute it and/or modify
% it under the terms of the GNU General Public License as published
% by the Free Software Foundation, either version 3 of the License,
% or (at your option) any later version.
%
% t-CWT is distributed in the hope that it will be useful,
% but WITHOUT ANY WARRANTY; without even the implied warranty
% of MERCHANTABILITY or FITNESS FOR A PARTICULAR PURPOSE.
% See the GNU General Public License for more details.
%
% You should have received a copy of the GNU General Public License
% along with t-CWT; see the file COPYING or the file tcwt_gpl.m
% If not, see <http://www.gnu.org/licenses/>.

%: Creates an N-point logarthmic scale starting at time ti
%: and ending at time tf. dilate is the contraction coefficient.
%: The contraction is a linear function of the time t:
%:
%: dt'/dt = 1 / (1 + (dilate-1)*(t-ti)/(tf-ti)),
%:
%: which yields:
%:
%: (dilate-1)*(t'-ti)/(tf-ti) = ln(1 + (dilate-1)*(t-ti)/(tf-ti)).
%:
%: At t=ti, dt'/dt=1; at t=tf, dt'/dt=1/dilate.
%:
%: If dilate=1 there is no contraction at all.

function [tlog,Llog] = tcwt_logtime(ti,tf,dilate,Nl,dt);

if ti>=tf error('First parameter ti and second parameter tf must be: ti < tf.'); end
if dilate<1 error('Third parameter dilate must be: dilate >= 1.'); end
if Nl<2 error('Fourth parameter Nl must be: Nl >= 2.'); end

L=tf-ti;
lambda=(dilate-1)/L;

if lambda~=0
  Llog = log(1+lambda*L)/lambda;
else
  Llog = L;
end

tlog = [0:Nl-1]*Llog/(Nl-1);
if nargin > 4
  tlog = tlog + dt*Llog/L;
end

if lambda~=0
  tlog = ti + (exp(lambda*tlog) - 1)/lambda;
else
  tlog = ti + tlog;
end
