# Supplementary material for: Multivariate assessment of event-related potentials with the t-CWT method
Source: BMC Neurosci. 2015 Nov 5;16:73. doi: 10.1186/s12868-015-0185-z (PMC4635610; doi:10.1186/s12868-015-0185-z)
Supplement: Supplementary file 1 — 10.1186/s12868-015-0185-z t-CWT 2.01: A software implementation of the t-CWT method for multivariate assessment of event-related potentials. A ZIP archive (t-CWT.2.01.zip) of the t-CWT free and open source code for MATLAB and GNU Octave [16] released under GPLv3. [file 12868_2015_185_MOESM1_ESM.zip › t-CWT.2.01/func/tcwt_dir2dsnl.m]

%
% t-CWT Copyright (C) 2003-2015 Vladimir Bostanov. Type "tcwt_help".
%

% This file is part of t-CWT.
%
% t-CWT is free software: you can redistribute it and/or modify
% it under the terms of the GNU General Public License as published
% by the Free Software Foundation, either version 3 of the License,
% or (at your option) any later version.
%
% t-CWT is distributed in the hope that it will be useful,
% but WITHOUT ANY WARRANTY; without even the implied warranty
% of MERCHANTABILITY or FITNESS FOR A PARTICULAR PURPOSE.
% See the GNU General Public License for more details.
%
% You should have received a copy of the GNU General Public License
% along with t-CWT; see the file COPYING or the file tcwt_gpl.m
% If not, see <http://www.gnu.org/licenses/>.

%: DSNL = tcwt_dir2dsnl(dsPATH,filenamePattern) creates a DataSet Name List
%: (DSNL) from the output of a directory listing shell command executed
%: in the directory specified by dsPATH with filenamePattern as a parameter.
%:
%: INPUT VARIABLES
%:
%:   dsPATH             Full or relative path of the datasets' directory
%:
%:   filenamePattern    File name pattern with wildcards ('*' and/or '?')
%:
%: OUTPUT VARIABLES
%:
%:   DSNL       The DataSet Name List, a character array. Each row of DSNL
%:              is a DataSet Name (DSN). The DSNs are truncated names
%:              (basenames), i.e., dsPATH and all extensions are removed.

%       10        20        30        40        50        60        70        80

function dsnl = tcwt_dir2dsnl(dsPath,filenamePattern);

currentDir = pwd;
cd(dsPath);

if ispc()
 dos(['dir ' filenamePattern ' /b /on > _tmp.tmp']);
else
 unix(['ls -1 ' filenamePattern ' > _tmp.tmp']);
end

tmpfid=fopen('_tmp.tmp');
dsnl=[];
while ~feof(tmpfid),
 dsnl=[dsnl ; fgetl(tmpfid)];
end
fclose(tmpfid);
delete('_tmp.tmp');

dotpos=findstr(dsnl(1,:),'.');
if ~isempty(dotpos)
 dsnl=dsnl(:,1:dotpos(1)-1);
end

cd(currentDir);
