# Supplementary material for: Multivariate assessment of event-related potentials with the t-CWT method
Source: BMC Neurosci. 2015 Nov 5;16:73. doi: 10.1186/s12868-015-0185-z (PMC4635610; doi:10.1186/s12868-015-0185-z)
Supplement: Supplementary file 1 — 10.1186/s12868-015-0185-z t-CWT 2.01: A software implementation of the t-CWT method for multivariate assessment of event-related potentials. A ZIP archive (t-CWT.2.01.zip) of the t-CWT free and open source code for MATLAB and GNU Octave [16] released under GPLv3. [file 12868_2015_185_MOESM1_ESM.zip › t-CWT.2.01/demo/tcwt_scr_prm_var.m]

%
% t-CWT Copyright (C) 2003-2015 Vladimir Bostanov. Type "tcwt_help".
%

% This file is part of t-CWT.
%
% t-CWT is free software: you can redistribute it and/or modify
% it under the terms of the GNU General Public License as published
% by the Free Software Foundation, either version 3 of the License,
% or (at your option) any later version.
%
% t-CWT is distributed in the hope that it will be useful,
% but WITHOUT ANY WARRANTY; without even the implied warranty
% of MERCHANTABILITY or FITNESS FOR A PARTICULAR PURPOSE.
% See the GNU General Public License for more details.
%
% You should have received a copy of the GNU General Public License
% along with t-CWT; see the file COPYING or the file tcwt_gpl.m
% If not, see <http://www.gnu.org/licenses/>.

diary off; clear all;
tI = clock();

[scrFILE,prmFILE,varFILE,asciiPath,tmatPath,logFILE,txtO] = tcwt_job(mfilename);

if exist(logFILE,'file')
 delete(logFILE);
end;
diary(logFILE);
disp('###########################################################################')
tcwt_txt('STARTING MAIN SCRIPT %s.m\n', mfilename);
disp('###########################################################################')
tcwt_txt('%s',txtO);

tcwt_prm2info(prmFILE);
tcwt_prm2mat(prmFILE);
eval(varFILE);
eval(scrFILE);

tE = etime(clock(),tI);
disp('###########################################################################')
tcwt_txt('ENDING MAIN SCRIPT %s.m\n', mfilename);
tcwt_txt('Elapsed time: %s   =   %f seconds\n', tcwt_hms(tE), tE);
disp('###########################################################################')
diary off; clear all;
