# Supplementary material for: Multivariate assessment of event-related potentials with the t-CWT method
Source: BMC Neurosci. 2015 Nov 5;16:73. doi: 10.1186/s12868-015-0185-z (PMC4635610; doi:10.1186/s12868-015-0185-z)
Supplement: Supplementary file 1 — 10.1186/s12868-015-0185-z t-CWT 2.01: A software implementation of the t-CWT method for multivariate assessment of event-related potentials. A ZIP archive (t-CWT.2.01.zip) of the t-CWT free and open source code for MATLAB and GNU Octave [16] released under GPLv3. [file 12868_2015_185_MOESM1_ESM.zip › t-CWT.2.01/demo/tcwt.pbs.run]

#!/bin/bash
#PBS -l nodes=1:ppn=
#PBS -l mem=
#PBS -l walltime=
#PBS -m abe -M bostanov@uni-tuebingen.de
########################################################################
# The script commands and comments must follow the #PBS statements!
#
# t-CWT Copyright (C) 2003-2015 Vladimir Bostanov.
#
# This file is part of t-CWT.
#
# t-CWT is free software: you can redistribute it and/or modify
# it under the terms of the GNU General Public License as published
# by the Free Software Foundation, either version 3 of the License,
# or (at your option) any later version.
#
# t-CWT is distributed in the hope that it will be useful,
# but WITHOUT ANY WARRANTY; without even the implied warranty
# of MERCHANTABILITY or FITNESS FOR A PARTICULAR PURPOSE.
# See the GNU General Public License for more details.
#
# You should have received a copy of the GNU General Public License
# along with t-CWT; see the file COPYING.
# If not, see <http://www.gnu.org/licenses/>.
#
########################################################################
# tcwt.pbs.run is a PBS job template used by tcwt.pbs to run the
# t-CWT jobs listed in tcwtROOT/jobs/tcwt.pbs.batch as PBS jobs.
########################################################################

readonly job=

readonly tcwtDir='t-CWT'
readonly workDir='t-CWT.work'
readonly tmatDir='_tmat'

readonly prjDir=`echo $job|grep -o "^[a-z0-9]\+"`
readonly jobDir=`echo $job|grep -o "[a-z0-9]\+_[a-z0-9]\+$"`

rsync -rptz $PBS_O_HOME/$tcwtDir $TMPDIR

mkdir $TMPDIR/$workDir
mkdir $TMPDIR/$workDir/$prjDir

rsync -rptz $PBS_O_HOME/$workDir/$prjDir/$tmatDir $TMPDIR/$workDir/$prjDir

cd  $TMPDIR/$tcwtDir
module load math/matlab/R2014b
matlab -r "tcwt_path; $job"

rsync -rptz $TMPDIR/$workDir/$prjDir/$jobDir $PBS_O_HOME/$workDir/$prjDir
cd $PBS_O_HOME
rm -fr $TMPDIR
