# Supplementary material for: Multivariate assessment of event-related potentials with the t-CWT method
Source: BMC Neurosci. 2015 Nov 5;16:73. doi: 10.1186/s12868-015-0185-z (PMC4635610; doi:10.1186/s12868-015-0185-z)
Supplement: Supplementary file 1 — 10.1186/s12868-015-0185-z t-CWT 2.01: A software implementation of the t-CWT method for multivariate assessment of event-related potentials. A ZIP archive (t-CWT.2.01.zip) of the t-CWT free and open source code for MATLAB and GNU Octave [16] released under GPLv3. [file 12868_2015_185_MOESM1_ESM.zip › t-CWT.2.01/demo/tcwt_var.m]

%
% t-CWT Copyright (C) 2003-2015 Vladimir Bostanov. Type "tcwt_help".
%

% This file is part of t-CWT.
%
% t-CWT is free software: you can redistribute it and/or modify
% it under the terms of the GNU General Public License as published
% by the Free Software Foundation, either version 3 of the License,
% or (at your option) any later version.
%
% t-CWT is distributed in the hope that it will be useful,
% but WITHOUT ANY WARRANTY; without even the implied warranty
% of MERCHANTABILITY or FITNESS FOR A PARTICULAR PURPOSE.
% See the GNU General Public License for more details.
%
% You should have received a copy of the GNU General Public License
% along with t-CWT; see the file COPYING or the file tcwt_gpl.m
% If not, see <http://www.gnu.org/licenses/>.

%: A t-CWT job input variable script prjNAME_varNAME is called from
%: the main job script prjNAME_scrNAME_prmNAME_varNAME <tcwt_help main>.
%:
%: Job input variables define all input factors which are not defined by
%: input parameters <tcwt_help prm>, e.g., PCA criteria, outlier criteria,
%: etc. Unlike job input parameters, input variables are passed to a t-CWT
%: function directly through the function arguments when the function
%: is called from the job script prjNAME_scrNAME <tcwt_help scr>.
%:
%: The main script saves a copy of the job input variable
%: file tcwtROOT/jobs/prjNAME_varNAME.m in './_A_var_varNAME.m'
%: (i.e. in tcwtWORK/prjNAME/prmNAME_varNAME/_A_var_varNAME.m).
%:
%: Create a new input variable file prjNAME_varNAME by copying
%: the demo input variable file tcwtROOT/demo/tcwt_var.m
%: to tcwtROOT/jobs/prjNAME_varNAME.m and editing the copy.

%       10        20        30        40        50        60        70        80

%% General %%%%%%%%%%%%%%%%%%%%%%%%%%%%%%%%%%%%%%%%%%%%%%%%%
Cnd = [90; 91];
CndName = ['.std';'.dev'];

Npc = 0.95;

sdAlpha = 0.3;
%% Group %%%%%%%%%%%%%%%%%%%%%%%%%%%%%%%%%%%%%%%%%%%%%%%%%%%
NpcG = 0;
NstdG = 2.5;
MinGoodG = 0.5;
MinGoodG2 = 0.3;
%% Individual %%%%%%%%%%%%%%%%%%%%%%%%%%%%%%%%%%%%%%%%%%%%%%
NpcI = Npc;
NstdI = 2.7;
%% Plotting %%%%%%%%%%%%%%%%%%%%%%%%%%%%%%%%%%%%%%%%%%%%%%%%
cxyFile = 'tcwt_cxy';
lineWidth = 2;
lineRGB = [0.4 0.4 0.4];
lineWidth2 = [0.5 2.5];
lineRGB2 = [0 0 0; 0.6 0.6 0.6];
%%%%%%%%%%%%%%%%%%%%%%%%%%%%%%%%%%%%%%%%%%%%%%%%%%%%%%%%%%%%
