# Supplementary material for: Multivariate assessment of event-related potentials with the t-CWT method
Source: BMC Neurosci. 2015 Nov 5;16:73. doi: 10.1186/s12868-015-0185-z (PMC4635610; doi:10.1186/s12868-015-0185-z)
Supplement: Supplementary file 1 — 10.1186/s12868-015-0185-z t-CWT 2.01: A software implementation of the t-CWT method for multivariate assessment of event-related potentials. A ZIP archive (t-CWT.2.01.zip) of the t-CWT free and open source code for MATLAB and GNU Octave [16] released under GPLv3. [file 12868_2015_185_MOESM1_ESM.zip › t-CWT.2.01/demo/tcwt.pbs]

#!/bin/bash
#
# t-CWT Copyright (C) 2003-2015 Vladimir Bostanov.
#
# This file is part of t-CWT.
#
# t-CWT is free software: you can redistribute it and/or modify
# it under the terms of the GNU General Public License as published
# by the Free Software Foundation, either version 3 of the License,
# or (at your option) any later version.
#
# t-CWT is distributed in the hope that it will be useful,
# but WITHOUT ANY WARRANTY; without even the implied warranty
# of MERCHANTABILITY or FITNESS FOR A PARTICULAR PURPOSE.
# See the GNU General Public License for more details.
#
# You should have received a copy of the GNU General Public License
# along with t-CWT; see the file COPYING.
# If not, see <http://www.gnu.org/licenses/>.
#
########################################################################
# tcwt.pbs runs the t-CWT jobs listed in tcwtROOT/jobs/tcwt.pbs.batch
# as PBS jobs. It uses the PBS job template tcwtROOT//demo/tcwt.pbs.run.
# tcwt.pbs must be executed from tcwtROOT/.. (i.e., the parent directory
# of tcwtROOT) on the remote machine.
########################################################################

readonly jobDIR='t-CWT/jobs'
cd $jobDIR

function pbsrun
{
if [ -e "$1" ]
then
 local job=`basename $1 .m`
 sed "s/job=/job='$job'/;s/ppn=/ppn=$2/;s/mem=/mem=$3/;s/walltime=/walltime=$4/;" \
     ../demo/tcwt.pbs.run > $job
 cd ../..
 ls $jobDIR/$job
 qsub $jobDIR/$job
 cd $jobDIR
else
 echo "$jobDIR/$job.m does not exist!"
fi
}

export jobDIR
export -f pbsrun
./tcwt.pbs.batch
