# Supplementary material for: Multivariate assessment of event-related potentials with the t-CWT method
Source: BMC Neurosci. 2015 Nov 5;16:73. doi: 10.1186/s12868-015-0185-z (PMC4635610; doi:10.1186/s12868-015-0185-z)
Supplement: Supplementary file 1 — 10.1186/s12868-015-0185-z t-CWT 2.01: A software implementation of the t-CWT method for multivariate assessment of event-related potentials. A ZIP archive (t-CWT.2.01.zip) of the t-CWT free and open source code for MATLAB and GNU Octave [16] released under GPLv3. [file 12868_2015_185_MOESM1_ESM.zip › t-CWT.2.01/jobs/tcwt.pbs.batch]

#!/bin/bash

# This script is called by tcwt.pbs and must
# comprise a simple list of statements, e.g.:
#
#   pbsrun job1.m 4 3gb  1:00:00
#   pbsrun job2.m 4 5gb 10:00:00
#   ...
#   pbsrun jobN.m 8 6gb 20:00:00
#   ...
####################################################
pbsrun example_full_s250r10_pca95.m 4 3gb  0:20:00

pbsrun example_full_s100r15_pca95.m 4 3gb  3:00:00
pbsrun example_full_s100r15_pca97.m 4 3gb  3:00:00
pbsrun example_full_s100r15_pca99.m 4 3gb  3:00:00

pbsrun example_full_s050r15_pca95.m 4 4gb  5:00:00
pbsrun example_full_s050r15_pca97.m 4 4gb  5:00:00
pbsrun example_full_s050r15_pca99.m 4 4gb  5:00:00

pbsrun example_full_s040r15_pca95.m 4 4gb  7:00:00
pbsrun example_full_s040r15_pca97.m 4 4gb  7:00:00
pbsrun example_full_s040r15_pca99.m 4 4gb  7:00:00

pbsrun example_full_s040r20_pca99.m 4 4gb 12:00:00
pbsrun example_full_s040r25_pca99.m 4 4gb 20:00:00

pbsrun example_full_s030r15_pca99.m 4 4gb 10:00:00
